# Supplementary material for: Correction: Ubiquitin B in Cervical Cancer: Critical for the Maintenance of Cancer Stem-Like Cell Characters
Source: PLoS One. 2016 Mar 28;11(3):e0152813. doi: 10.1371/journal.pone.0152813 (PMC4809553; doi:10.1371/journal.pone.0152813)
Supplement: S1 File — (ZIP) [file pone.0152813.s001.zip]

Archive with 72 entries (66 files):
- underlying images for plos one/
- underlying images for plos one/Fig 1/
- underlying images for plos one/Fig 1/Fig.1A-actin.jpg
- underlying images for plos one/Fig 1/Fig.1A-UbA52.jpg
- underlying images for plos one/Fig 1/Fig.1A-UbA80.jpg
- underlying images for plos one/Fig 1/Fig.1A-UbB.jpg
- underlying images for plos one/Fig 1/Fig.1A-UbC.jpg
- underlying images for plos one/Fig 1/Fig.1B-actin.jpg
- underlying images for plos one/Fig 1/Fig.1B-UbA52.jpg
- underlying images for plos one/Fig 1/Fig.1B-UbA80.jpg
- underlying images for plos one/Fig 1/Fig.1B-UbB.jpg
- underlying images for plos one/Fig 1/Fig.1B-UbC.jpg
- underlying images for plos one/Fig 1/Fig.1C-HeLa-10days.jpg
- underlying images for plos one/Fig 1/Fig.1C-HeLa-14days.jpg
- underlying images for plos one/Fig 1/Fig.1C-HeLa-7days.jpg
- underlying images for plos one/Fig 1/Fig.1C-HeLa-TSA-10days.jpg
- underlying images for plos one/Fig 1/Fig.1C-Hela-TSA-14days.jpg
- underlying images for plos one/Fig 1/Fig.1C-HeLa-TSA-7days.jpg
- underlying images for plos one/Fig 1/Fig.1D apoptosis HeLa-TSA-front 4 panels.pdf
- underlying images for plos one/Fig 1/Fig.1D apoptosis-UV-HeLa & HeLa-TSA1.pdf
- underlying images for plos one/Fig 1/Fig1.D apoptosis HeLa-front 4 panels.pdf
- underlying images for plos one/Fig 2/
- underlying images for plos one/Fig 2/Fig.2b-actin.jpg
- underlying images for plos one/Fig 2/Fig.2b-Mdr-1.jpg
- underlying images for plos one/Fig 2/Fig.2b-pAKT.jpg
- underlying images for plos one/Fig 2/Fig.2B-pSTAT3.jpg
- underlying images for plos one/Fig 2/Fig.2b-UbA52.jpg
- underlying images for plos one/Fig 2/Fig.2b-UbA80.jpg
- underlying images for plos one/Fig 2/Fig.2B-UbB.jpg
- underlying images for plos one/Fig 2/Fig.2b-UbC.jpg
- underlying images for plos one/Fig 2/Fig.2b-vimentin.jpg
- underlying images for plos one/Fig 2/Fig.2E-HeLa-16days.jpg
- underlying images for plos one/Fig 2/Fig.2E-HeLa-8days.jpg
- underlying images for plos one/Fig 2/Fig.2E-HeLa-TSA-16days.jpg
- underlying images for plos one/Fig 2/Fig.2E-HeLa-TSA-8days.jpg
- underlying images for plos one/Fig 3/
- underlying images for plos one/Fig 3/Fig.3B-actin.jpg
- underlying images for plos one/Fig 3/Fig.3B-Mdr-1.jpg
- underlying images for plos one/Fig 3/Fig.3B-Nanog.jpg
- underlying images for plos one/Fig 3/Fig.3B-Oct4.jpg
- underlying images for plos one/Fig 3/Fig.3B-Sox2.jpg
- underlying images for plos one/Fig 3/Fig.3B-UbB.jpg
- underlying images for plos one/Fig 3/Fig.3C-HeLa-Nanog-DAPI.jpg
- underlying images for plos one/Fig 3/Fig.3C-HeLa-Nanog.jpg
- underlying images for plos one/Fig 3/Fig.3C-HeLa-Oct4-DAPI.jpg
- underlying images for plos one/Fig 3/Fig.3C-HeLa-Oct4.jpg
- underlying images for plos one/Fig 3/Fig.3C-HeLa-Sox2-DAPI.jpg
- underlying images for plos one/Fig 3/Fig.3C-HeLa-Sox2.jpg
- underlying images for plos one/Fig 3/Fig.3C-HeLa-TSA-Nanog-DAPI.jpg
- underlying images for plos one/Fig 3/Fig.3C-HeLa-TSA-Nanog.jpg
- underlying images for plos one/Fig 3/Fig.3C-HeLa-TSA-Oct4-DAPI.jpg
- underlying images for plos one/Fig 3/Fig.3C-HeLa-TSA-Oct4.jpg
- underlying images for plos one/Fig 3/Fig.3C-HeLa-TSA-Sox2-DAPI.jpg
- underlying images for plos one/Fig 3/Fig.3C-HeLa-TSA-Sox2.jpg
- underlying images for plos one/Fig 3/Fig.3D-left panel-HeLa.pdf
- underlying images for plos one/Fig 3/Fig.3D-right panel-HeLa-TSA.pdf
- underlying images for plos one/Fig 3/Fig.3E.pdf
- underlying images for plos one/Fig 4/
- underlying images for plos one/Fig 4/Fig.4B actin.jpg
- underlying images for plos one/Fig 4/Fig.4B UbB.jpg
- underlying images for plos one/Fig 4/Fig.4C actin.jpg
- underlying images for plos one/Fig 4/Fig.4C UbB.jpg
- underlying images for plos one/Fig 4/Fig.4F actin.jpg
- underlying images for plos one/Fig 4/Fig.4F Nanog.jpg
- underlying images for plos one/Fig 4/Fig.4F Oct4.jpg
- underlying images for plos one/Fig 4/Fig.4F Sox2.jpg
- underlying images for plos one/Fig 5/
- underlying images for plos one/Fig 5/Fig.5A.jpg
- underlying images for plos one/Fig 5/Fig.5B.jpg
- underlying images for plos one/Fig 5/Fig.5C.jpg
- underlying images for plos one/Fig 5/Fig.5D.jpg
- underlying images for plos one/Fig 5/Fig.5F.jpg
